# Supplementary material for: More than Ninety Percent of the Light Energy Emitted by Near-Infrared Laser Therapy Devices Used to Treat Musculoskeletal Disorders Is Absorbed within the First Ten Millimeters of Biological Tissue
Source: Biomedicines. 2022 Dec 9;10(12):3204. doi: 10.3390/biomedicines10123204 (PMC9775104; doi:10.3390/biomedicines10123204)
Supplement: Supplementary file 1 [file biomedicines-10-03204-s001.zip]

Archive with 1 entries (1 files):
- LaserPaper Supplement.pdf
